# Supplementary material for: 2,2′-{1,1′-[Pentane-1,5-diylbis(oxy­nitrilo)]diethylidyne}di-1-naphthol
Source: Acta Crystallogr Sect E Struct Rep Online. 2009 May 14;65(Pt 6):o1238. doi: 10.1107/S1600536809016584 (PMC2969628; doi:10.1107/S1600536809016584)
Supplement: Supplementary file 2 [file e-65-o1238-Isup2.hkl]

# 
# h,k,l, Fc-squared, Fo-squared, sigma(Fo-squared) and status flag 
# 
data_I
_shelx_title ' 090410c in C2' 
_shelx_refln_list_code          4 
_shelx_F_calc_maximum      125.87 
_exptl_crystal_F_000       500.00 
_reflns_d_resolution_high  0.8406 
 
loop_ 
 _symmetry_equiv_pos_as_xyz 
 'x, y, z' 
 '-x, y, -z' 
 'x+1/2, y+1/2, z' 
 '-x+1/2, y+1/2, -z' 
 
_cell_length_a    14.0683 
_cell_length_b     4.5659 
_cell_length_c    19.0483 
_cell_angle_alpha  90.000 
_cell_angle_beta   97.321 
_cell_angle_gamma  90.000 
 
_shelx_F_squared_multiplier     1.000 
 
loop_ 
 _refln_index_h 
 _refln_index_k 
 _refln_index_l 
 _refln_F_squared_calc 
 _refln_F_squared_meas 
 _refln_F_squared_sigma 
 _refln_observed_status 
   2   0   0    10895.34    11277.46     71.39 o 
   4   0   0       86.34       92.68      3.83 o 
   6   0   0      781.88      845.43     21.25 o 
   8   0   0       33.17       36.09      4.18 o 
  10   0   0       10.18       12.72      3.96 o 
  12   0   0       83.65       78.09      7.63 o 
  14   0   0        8.12        0.93      7.01 o 
  16   0   0       19.10       11.24      7.94 o 
   1   1   0     3097.19     2824.80     36.32 o 
   3   1   0      578.55      547.92     10.88 o 
   5   1   0      527.57      532.86     10.15 o 
   7   1   0      536.80      575.70     26.27 o 
   9   1   0      489.52      526.96     24.90 o 
  11   1   0      464.11      449.59     18.13 o 
  13   1   0       51.82       46.56      4.72 o 
  15   1   0        9.80       10.53      4.03 o 
   0   2   0      283.83      277.09     14.44 o 
   2   2   0      372.91      314.60      5.62 o 
   4   2   0      257.76      270.11     14.02 o 
   6   2   0      351.73      375.15      9.50 o 
   8   2   0       46.37       42.91      2.99 o 
  10   2   0       54.55       49.23      4.84 o 
  12   2   0        8.16        5.97      3.36 o 
  14   2   0       39.30       39.05      6.32 o 
   1   3   0       94.65       71.95     14.18 o 
   3   3   0       56.62       52.10      4.93 o 
   5   3   0      288.48      299.87     22.56 o 
   7   3   0       15.89       15.33      3.00 o 
   9   3   0        4.91        3.87      3.39 o 
  11   3   0        4.17        8.27      4.88 o 
  13   3   0        0.46        3.80      4.44 o 
   0   4   0       40.10       40.13      9.59 o 
   2   4   0       21.61       22.27      4.72 o 
   4   4   0        4.73        7.48      4.43 o 
   6   4   0       15.95       14.87      4.64 o 
   8   4   0        1.18        2.55      4.41 o 
  10   4   0       19.74       23.40      6.81 o 
   1   5   0        3.71        2.24      4.54 o 
   3   5   0        0.14        4.78      4.00 o 
   5   5   0        0.09       -0.28      5.22 o 
 -16   0   1        1.43       -9.28      6.71 o 
 -14   0   1        6.05       14.24      6.40 o 
 -12   0   1       18.56       16.81      8.87 o 
 -10   0   1       12.52        7.57      3.54 o 
  -8   0   1       38.51       60.11      9.28 o 
  -6   0   1       10.05        9.21      2.52 o 
  -4   0   1      775.08      775.96     47.76 o 
  -2   0   1     2010.25     1873.55     39.92 o 
   2   0   1     2661.85     3121.38     40.44 o 
   4   0   1       82.03       77.16      3.67 o 
   6   0   1      792.68      844.99     16.56 o 
   8   0   1      435.31      435.23     11.70 o 
  10   0   1      114.95       98.82      6.85 o 
  12   0   1       64.21       61.90     12.07 o 
  14   0   1        2.44       -1.24      7.74 o 
  16   0   1        0.28       -8.51      5.67 o 
 -15   1   1        1.39        3.46      7.63 o 
 -13   1   1        2.30        3.76      3.82 o 
 -11   1   1      237.62      210.21      7.92 o 
  -9   1   1      124.27      111.52      6.79 o 
  -7   1   1     2741.71     2902.82    147.50 o 
  -5   1   1      548.67      548.04      6.88 o 
  -3   1   1     1313.59     1296.60     21.26 o 
  -1   1   1       89.26       85.30      3.58 o 
   1   1   1      480.92      460.77      6.86 o 
   3   1   1     1180.03     1179.81     12.11 o 
   5   1   1     1059.63     1064.11     12.13 o 
   7   1   1      214.84      210.86      9.92 o 
   9   1   1      132.95      125.74      7.37 o 
  11   1   1      761.38      780.63     20.44 o 
  13   1   1      113.15      116.71      7.06 o 
  15   1   1        0.95        2.03      5.05 o 
 -14   2   1       43.92       41.05      5.70 o 
 -12   2   1      234.05      216.74     11.40 o 
 -10   2   1      156.45      146.36     10.52 o 
  -8   2   1       20.63       20.68      2.40 o 
  -6   2   1      149.03      142.12      4.83 o 
  -4   2   1       35.04       38.29      3.33 o 
  -2   2   1       86.84       72.78      4.16 o 
   0   2   1       12.12       15.38      3.92 o 
   2   2   1       38.67       35.00      2.27 o 
   4   2   1     1207.94     1307.78     19.36 o 
   6   2   1      603.45      630.84     24.05 o 
   8   2   1       29.27       41.54      4.24 o 
  10   2   1       12.91        7.20      3.08 o 
  12   2   1        1.43        0.80      2.94 o 
  14   2   1        6.52        2.10      5.13 o 
 -13   3   1        1.44        9.47      5.72 o 
 -11   3   1        0.99        0.22      2.77 o 
  -9   3   1        6.26        7.18      3.45 o 
  -7   3   1       99.44      107.49      5.21 o 
  -5   3   1      152.28      147.45      8.62 o 
  -3   3   1      787.14      800.71     16.54 o 
  -1   3   1       46.28       37.25      7.79 o 
   1   3   1       28.92       30.74      3.63 o 
   3   3   1       33.17       23.73      3.44 o 
   5   3   1        5.35        2.92      2.51 o 
   7   3   1        3.34        4.55      2.77 o 
   9   3   1        1.81        2.25      3.03 o 
  11   3   1        5.25        3.70      4.86 o 
  13   3   1        5.30        6.50      5.34 o 
 -10   4   1       40.99       61.23      8.71 o 
  -8   4   1       25.41       23.48      4.57 o 
  -6   4   1       34.12       37.40      7.67 o 
  -4   4   1        1.29        2.91      3.15 o 
  -2   4   1        4.81        1.56      3.65 o 
   0   4   1        4.74        0.10      6.71 o 
   2   4   1       36.63       43.29      5.57 o 
   4   4   1       42.87       36.99      7.63 o 
   6   4   1       24.06       30.62      8.46 o 
   8   4   1       14.50       20.77     14.29 o 
  10   4   1        3.65        4.44      6.09 o 
  -5   5   1        1.43       -6.19      9.18 o 
  -3   5   1        0.06        1.29      3.95 o 
  -1   5   1        6.18        7.29      3.97 o 
   1   5   1       23.49       34.09      5.93 o 
   3   5   1        2.53        3.27      4.99 o 
   5   5   1        0.75       -2.15      5.25 o 
 -16   0   2       21.19       20.43      8.77 o 
 -14   0   2       92.13       89.95     11.04 o 
 -12   0   2        0.04        0.72      5.98 o 
 -10   0   2      158.70      139.49      8.51 o 
  -8   0   2       86.51       94.71      5.64 o 
  -6   0   2       50.19       52.74      3.69 o 
  -4   0   2      230.92      230.16      5.58 o 
  -2   0   2      791.86      836.42     12.89 o 
   0   0   2     3589.58     3522.13     36.11 o 
   2   0   2     7050.72     7985.02     89.08 o 
   4   0   2     2676.52     3246.70     45.54 o 
   6   0   2       60.78       58.19      4.15 o 
   8   0   2        0.01       -0.44      2.72 o 
  10   0   2       78.12       73.97      6.41 o 
  12   0   2      108.99      114.32      8.60 o 
  14   0   2        2.98       -0.41      6.91 o 
  16   0   2       16.74        9.49      8.36 o 
 -15   1   2       19.50       14.45      4.43 o 
 -13   1   2       13.97       19.58      4.38 o 
 -11   1   2       85.76       75.22      5.10 o 
  -9   1   2        2.99        2.39      1.85 o 
  -7   1   2       15.62       18.82      1.95 o 
  -5   1   2      306.82      282.58      4.71 o 
  -3   1   2     1063.93     1008.88     11.54 o 
  -1   1   2     6999.20     7028.16    168.13 o 
   1   1   2    11669.77    11566.76     73.39 o 
   3   1   2       14.21       11.98      1.41 o 
   5   1   2      896.28      956.07     14.37 o 
   7   1   2       98.10       99.52      3.62 o 
   9   1   2       85.77       83.45      4.10 o 
  11   1   2      579.89      619.49     24.70 o 
  13   1   2       59.32       53.41      5.27 o 
  15   1   2       12.70        5.98      7.22 o 
 -14   2   2       19.49       16.43      4.42 o 
 -12   2   2      103.48      109.21     11.22 o 
 -10   2   2      481.35      463.86     16.35 o 
  -8   2   2       65.02       61.32      3.34 o 
  -6   2   2      201.77      184.59      5.43 o 
  -4   2   2       64.61       53.09      7.16 o 
  -2   2   2       27.94       21.32      3.44 o 
   0   2   2      467.06      416.03     12.66 o 
   2   2   2       14.21       11.09      2.33 o 
   4   2   2      908.06      917.70     13.39 o 
   6   2   2     1270.44     1418.40    172.87 o 
   8   2   2      222.93      215.52      9.81 o 
  10   2   2        4.46        1.56      1.96 o 
  12   2   2        1.22       -2.10      4.46 o 
  14   2   2       12.77       15.65      5.58 o 
 -13   3   2        3.20        6.49      4.83 o 
 -11   3   2        2.96        2.64      3.51 o 
  -9   3   2        0.91        1.76      2.86 o 
  -7   3   2      114.50      105.08      7.70 o 
  -5   3   2      214.78      221.77      8.57 o 
  -3   3   2      241.18      252.33     18.94 o 
  -1   3   2       27.58       30.46      5.36 o 
   1   3   2       11.71       10.93      2.59 o 
   3   3   2        5.91        3.42      3.12 o 
   5   3   2       44.65       32.44      3.83 o 
   7   3   2        4.63        3.84      2.64 o 
   9   3   2        1.05        0.46      2.52 o 
  11   3   2        0.25        5.11      7.17 o 
  13   3   2       20.67       30.64      7.22 o 
 -10   4   2       70.40      108.26     18.16 o 
  -8   4   2       52.51       62.62      6.28 o 
  -6   4   2       18.13       20.82      5.80 o 
  -4   4   2        1.49        3.84      3.57 o 
  -2   4   2        4.54        6.71      7.22 o 
   0   4   2       31.22       31.18      5.00 o 
   2   4   2       27.40       17.57      4.22 o 
   4   4   2       86.43       84.72      8.78 o 
   6   4   2       31.75       29.72      6.96 o 
   8   4   2       25.20       30.24      9.23 o 
  10   4   2       11.18       16.11      6.86 o 
  -5   5   2        0.42        1.65      6.91 o 
  -3   5   2        0.19       -1.32      4.20 o 
  -1   5   2       10.06       14.04      3.84 o 
   1   5   2       46.83       60.73      7.24 o 
   3   5   2       20.20       24.56      6.61 o 
   5   5   2        2.28        5.34      5.28 o 
 -16   0   3        0.36        1.24      7.53 o 
 -14   0   3        1.92        2.58      6.91 o 
 -12   0   3        0.05        2.68      7.74 o 
 -10   0   3        6.99       10.16      3.74 o 
  -8   0   3      857.42      978.96     64.68 o 
  -6   0   3     5854.27     5847.92     59.11 o 
  -4   0   3      882.70      876.47     26.56 o 
  -2   0   3     7460.56     7898.94     45.75 o 
   0   0   3     1895.95     1865.08     11.54 o 
   2   0   3      258.45      238.68     44.98 o 
   4   0   3       57.79       62.32      4.95 o 
   6   0   3        9.40       10.26      3.04 o 
   8   0   3      242.39      256.45      9.21 o 
  10   0   3      958.61      991.12     20.59 o 
  12   0   3     1222.47     1359.97     25.88 o 
  14   0   3        6.07       -5.67      7.63 o 
 -15   1   3        6.87        4.23      4.85 o 
 -13   1   3      151.33      141.64     13.46 o 
 -11   1   3       30.69       22.67      3.63 o 
  -9   1   3       10.00       10.18      2.59 o 
  -7   1   3      279.74      318.14     14.02 o 
  -5   1   3      428.52      441.52     11.29 o 
  -3   1   3     1224.86     1050.84     41.32 o 
  -1   1   3    15354.56    15261.57    282.70 o 
   1   1   3    15844.14    15695.32     65.43 o 
   3   1   3     1531.65     1595.73     75.12 o 
   5   1   3     1023.94     1122.44     49.13 o 
   7   1   3      204.95      181.60      4.84 o 
   9   1   3       25.47       21.31      2.75 o 
  11   1   3       95.68      109.79      5.68 o 
  13   1   3       38.52       34.04      5.97 o 
  15   1   3        2.07       -1.44      6.60 o 
 -14   2   3        3.87        2.44      3.38 o 
 -12   2   3       78.58       82.51      6.24 o 
 -10   2   3      342.26      344.31     11.09 o 
  -8   2   3      259.85      244.83      8.60 o 
  -6   2   3      260.90      220.45      5.68 o 
  -4   2   3      225.11      216.18      5.25 o 
  -2   2   3      643.58      683.02     12.88 o 
   0   2   3       77.99       80.26      4.86 o 
   2   2   3       14.79       12.44      2.52 o 
   4   2   3      892.90      936.69     16.47 o 
   6   2   3      286.02      286.12     28.90 o 
   8   2   3      210.84      219.16      7.06 o 
  10   2   3        1.83        2.20      2.40 o 
  12   2   3       17.14       11.19      4.81 o 
  14   2   3        0.35       -2.76      4.97 o 
 -13   3   3        0.30        4.27      3.73 o 
 -11   3   3        3.14        9.04      3.91 o 
  -9   3   3        9.50        9.69      3.60 o 
  -7   3   3      146.00      138.80      7.70 o 
  -5   3   3      111.00      101.22      5.35 o 
  -3   3   3      337.26      333.19     26.09 o 
  -1   3   3      109.12      125.21     12.12 o 
   1   3   3        2.21        2.82      2.13 o 
   3   3   3       18.34       17.14      3.20 o 
   5   3   3       48.36       44.91      6.00 o 
   7   3   3        3.00        0.12      3.26 o 
   9   3   3       11.00       15.19      3.36 o 
  11   3   3        0.37        1.90      4.48 o 
  13   3   3        5.36        7.30      6.07 o 
 -10   4   3       28.13       34.98      5.62 o 
  -8   4   3       92.76      116.69      8.28 o 
  -6   4   3        9.16       11.56      4.06 o 
  -4   4   3       17.38       23.49      4.38 o 
  -2   4   3        5.04        2.68      4.41 o 
   0   4   3        0.39        1.98      3.51 o 
   2   4   3       12.43       13.74      5.04 o 
   4   4   3       67.79       66.48     13.36 o 
   6   4   3        3.02        0.40      3.51 o 
   8   4   3       16.18       19.35      4.92 o 
  10   4   3        3.30        9.53      5.82 o 
  -5   5   3        1.48        0.62      9.18 o 
  -3   5   3        1.38        3.73      3.33 o 
  -1   5   3       29.54       37.23      6.22 o 
   1   5   3       46.99       47.07      5.97 o 
   3   5   3       34.85       28.11      7.09 o 
   5   5   3        4.14        5.82      5.49 o 
 -16   0   4        2.36        4.95      7.63 o 
 -14   0   4        1.01       -0.62      6.29 o 
 -12   0   4       19.83       26.00      7.43 o 
 -10   0   4      116.18      133.49     10.93 o 
  -8   0   4       36.89       32.58      5.88 o 
  -6   0   4        5.18        4.15      5.83 o 
  -4   0   4      987.06      904.28     16.14 o 
  -2   0   4     2888.06     2767.91     16.96 o 
   0   0   4      778.75      791.39     14.63 o 
   2   0   4      427.14      447.40      7.84 o 
   4   0   4     1498.79     1708.57     21.97 o 
   6   0   4       71.60       66.81      4.69 o 
   8   0   4        0.84        0.26      2.68 o 
  10   0   4      492.28      588.21     16.16 o 
  12   0   4      114.79      126.77      9.19 o 
  14   0   4       22.21       10.46      6.60 o 
 -15   1   4       40.73       43.89     10.99 o 
 -13   1   4       69.54       61.81      6.51 o 
 -11   1   4        9.49        6.57      3.02 o 
  -9   1   4       34.17       32.30      3.47 o 
  -7   1   4       85.40       88.45      3.60 o 
  -5   1   4      125.16      127.66      3.22 o 
  -3   1   4      205.59      201.43      3.37 o 
  -1   1   4     2774.77     2679.07     41.36 o 
   1   1   4    14710.70    14975.33     88.77 o 
   3   1   4      175.55      186.85      5.78 o 
   5   1   4     2733.06     2920.17     77.09 o 
   7   1   4      380.99      360.39     19.04 o 
   9   1   4        2.33        2.70      2.30 o 
  11   1   4       33.75       38.88      5.00 o 
  13   1   4        3.54        5.43      6.24 o 
  15   1   4        7.33        7.65      5.90 o 
 -14   2   4       15.48       16.92      4.48 o 
 -12   2   4       32.68       28.64      4.26 o 
 -10   2   4      291.42      280.98     16.96 o 
  -8   2   4       42.32       41.22      4.12 o 
  -6   2   4       38.34       38.61      2.80 o 
  -4   2   4      475.99      441.06     26.18 o 
  -2   2   4      639.22      657.02     12.74 o 
   0   2   4      597.21      588.94     10.17 o 
   2   2   4       43.99       39.84      4.16 o 
   4   2   4      507.55      496.84     21.52 o 
   6   2   4       57.48       53.10      3.08 o 
   8   2   4      163.93      162.37     10.17 o 
  10   2   4       14.04       11.68      2.99 o 
  12   2   4        3.14        4.23      4.75 o 
  14   2   4        9.43        9.13      5.96 o 
 -13   3   4        0.76        2.45      4.04 o 
 -11   3   4      147.47      153.30     11.48 o 
  -9   3   4      214.58      231.59     10.12 o 
  -7   3   4       95.39       80.36      6.09 o 
  -5   3   4        1.10       -0.11      2.01 o 
  -3   3   4       24.30       21.46      3.87 o 
  -1   3   4       18.05       11.65      3.38 o 
   1   3   4       27.02       27.21      2.95 o 
   3   3   4        2.32        1.20      2.88 o 
   5   3   4      209.53      206.52     10.28 o 
   7   3   4       61.93       71.51     10.26 o 
   9   3   4       39.83       37.30      4.14 o 
  11   3   4        8.46       11.49      6.09 o 
  13   3   4        2.56        6.03      6.09 o 
 -10   4   4       11.37       16.77      4.73 o 
  -8   4   4       13.59       12.31      4.50 o 
  -6   4   4        3.68       -0.28      3.88 o 
  -4   4   4       27.97       21.33      4.32 o 
  -2   4   4       20.32       23.18      4.53 o 
   0   4   4       16.68       17.90      4.40 o 
   2   4   4       51.32       57.72      7.83 o 
   4   4   4        0.60       -0.99      4.42 o 
   6   4   4        7.68        4.40      4.33 o 
   8   4   4        8.19       13.55      4.87 o 
  10   4   4        0.43        4.29      5.40 o 
  -5   5   4        0.69        8.07      6.09 o 
  -3   5   4        1.42        2.36      5.94 o 
  -1   5   4        8.95       13.53      4.87 o 
   1   5   4       13.46       23.70      6.49 o 
   3   5   4        2.85        5.37      6.07 o 
   5   5   4        7.70        4.00      4.99 o 
 -16   0   5        2.64        1.44      5.78 o 
 -14   0   5        0.01       -7.01      5.88 o 
 -12   0   5       38.16       32.70      7.32 o 
 -10   0   5       85.99       87.38      9.70 o 
  -8   0   5       33.93       48.07      9.80 o 
  -6   0   5     3790.82     4063.68     94.34 o 
  -4   0   5      517.48      566.75     11.24 o 
  -2   0   5    11635.21    10875.52     64.30 o 
   0   0   5      704.94      719.82      7.29 o 
   2   0   5      937.53      901.91     11.91 o 
   4   0   5      128.69      134.66      5.22 o 
   6   0   5       30.23       24.21      3.44 o 
   8   0   5        0.16       -2.73      2.38 o 
  10   0   5     1003.25     1051.20     21.53 o 
  12   0   5     1251.88     1355.50     26.68 o 
  14   0   5       63.89       66.13     11.45 o 
 -15   1   5        7.60        5.80      8.82 o 
 -13   1   5       90.97       85.59      7.89 o 
 -11   1   5       20.43       18.32      4.28 o 
  -9   1   5       26.77       22.83      3.28 o 
  -7   1   5       89.46       92.68      4.73 o 
  -5   1   5       74.91       73.02      4.00 o 
  -3   1   5     1406.10     1376.98     66.39 o 
  -1   1   5       60.89       56.69      2.08 o 
   1   1   5     2061.52     2111.55     23.99 o 
   3   1   5     2136.37     2128.07     20.34 o 
   5   1   5      704.47      770.51     15.31 o 
   7   1   5      123.45      135.70      4.39 o 
   9   1   5        4.79        2.91      2.41 o 
  11   1   5       98.66      102.81      6.74 o 
  13   1   5       27.94       26.01      4.67 o 
  15   1   5        0.65        1.49      5.08 o 
 -14   2   5        3.30        2.80      3.47 o 
 -12   2   5       15.92       14.56      3.96 o 
 -10   2   5       57.81       55.63      5.10 o 
  -8   2   5       58.89       53.46      4.48 o 
  -6   2   5      146.29      130.44      4.50 o 
  -4   2   5      237.35      213.87      9.93 o 
  -2   2   5     2014.19     2132.43     37.57 o 
   0   2   5     1222.26     1220.41     22.29 o 
   2   2   5      575.52      572.79     12.19 o 
   4   2   5      492.23      503.32     11.00 o 
   6   2   5       14.64       16.17      2.20 o 
   8   2   5       23.77       22.17      3.46 o 
  10   2   5       24.24       21.87      3.43 o 
  12   2   5        3.60        5.76      3.63 o 
  14   2   5        9.63       11.81      6.20 o 
 -13   3   5        0.58        1.05      4.86 o 
 -11   3   5      138.32      143.22      8.27 o 
  -9   3   5      154.02      182.85      9.16 o 
  -7   3   5      119.45      105.63      6.75 o 
  -5   3   5        5.08        5.47      2.22 o 
  -3   3   5       48.09       44.05      4.87 o 
  -1   3   5       33.10       28.68      4.16 o 
   1   3   5       32.51       29.01      4.02 o 
   3   3   5       48.01       52.17      4.47 o 
   5   3   5       97.53      109.21     12.22 o 
   7   3   5      106.94      126.69     24.55 o 
   9   3   5       10.72       11.31      3.22 o 
  11   3   5        1.44        1.11      5.21 o 
 -10   4   5        0.33        3.25      4.38 o 
  -8   4   5        5.39        6.64      4.24 o 
  -6   4   5       11.76       13.15      4.42 o 
  -4   4   5       60.45       60.97     10.32 o 
  -2   4   5       96.14       99.26      7.61 o 
   0   4   5       47.18       49.54      5.69 o 
   2   4   5      119.86      131.19     10.58 o 
   4   4   5       14.26       22.37      5.19 o 
   6   4   5        0.52       -0.50      4.10 o 
   8   4   5        0.35       -2.93      4.02 o 
  10   4   5        4.29        4.56      7.12 o 
  -5   5   5        1.63        9.56      4.65 o 
  -3   5   5        3.66        3.95      5.32 o 
  -1   5   5       10.09       11.50      9.08 o 
   1   5   5        2.81        2.13      5.23 o 
   3   5   5       31.84       33.87      7.23 o 
 -16   0   6        0.50       -0.62      5.78 o 
 -14   0   6      170.83      179.19     15.78 o 
 -12   0   6       72.66       62.41      9.39 o 
 -10   0   6        4.22        9.80      6.81 o 
  -8   0   6       38.52       38.23      3.67 o 
  -6   0   6      301.49      304.35     18.49 o 
  -4   0   6      468.09      378.51     24.91 o 
  -2   0   6      856.62      796.52     15.07 o 
   0   0   6      117.96      126.06      3.36 o 
   2   0   6        6.75       10.42      1.89 o 
   4   0   6     1732.25     1942.91     20.10 o 
   6   0   6      456.94      547.14     12.38 o 
   8   0   6       35.70       31.03      4.30 o 
  10   0   6       86.46       85.05      7.13 o 
  12   0   6        6.27        4.54      7.12 o 
  14   0   6        5.77        5.88      7.43 o 
 -15   1   6        3.50        4.17      6.50 o 
 -13   1   6        0.64        0.61      3.16 o 
 -11   1   6       11.03       14.66      7.12 o 
  -9   1   6      119.37      124.70      5.94 o 
  -7   1   6      424.89      451.13      9.93 o 
  -5   1   6      866.06      860.61      9.95 o 
  -3   1   6      246.89      219.45      4.31 o 
  -1   1   6      591.20      647.92     11.92 o 
   1   1   6      290.09      287.48     10.49 o 
   3   1   6      188.99      178.41      7.04 o 
   5   1   6      858.69      903.38     16.26 o 
   7   1   6      161.62      152.83      5.38 o 
   9   1   6       73.94       70.75      5.16 o 
  11   1   6      282.17      306.30     18.94 o 
  13   1   6       46.17       45.96      5.47 o 
  15   1   6       13.56       15.58     10.73 o 
 -14   2   6        0.22        7.01      4.39 o 
 -12   2   6        1.75        0.36      3.82 o 
 -10   2   6      106.59       93.78      6.00 o 
  -8   2   6       54.47       47.75      4.53 o 
  -6   2   6       68.59       59.82      4.60 o 
  -4   2   6      153.21      164.64      5.42 o 
  -2   2   6      564.94      585.45     11.23 o 
   0   2   6     3133.98     3254.64     40.50 o 
   2   2   6     1436.38     1350.51     18.95 o 
   4   2   6      465.56      448.57     10.15 o 
   6   2   6       47.71       53.69      4.97 o 
   8   2   6       42.56       35.67      3.95 o 
  10   2   6       12.33       15.17      3.16 o 
  12   2   6        6.13        2.97      3.39 o 
  14   2   6        1.36       -3.62      4.90 o 
 -13   3   6        7.26        7.83      5.21 o 
 -11   3   6       66.61       78.86      6.73 o 
  -9   3   6      755.09      839.15     35.61 o 
  -7   3   6      112.14      104.86      6.77 o 
  -5   3   6        5.68        3.58      3.79 o 
  -3   3   6       47.60       51.37      3.65 o 
  -1   3   6       28.15       28.75      3.80 o 
   1   3   6       42.16       40.40      4.57 o 
   3   3   6       63.18       64.02      4.89 o 
   5   3   6       22.47       19.40      4.33 o 
   7   3   6       98.20       84.46      7.29 o 
   9   3   6      128.17      121.13      7.21 o 
  11   3   6        3.91        4.57      3.25 o 
 -10   4   6       15.93       12.73      4.61 o 
  -8   4   6       11.58       13.82      4.33 o 
  -6   4   6        3.24        3.07      4.44 o 
  -4   4   6       29.70       21.76      4.65 o 
  -2   4   6       26.69       24.32      5.14 o 
   0   4   6       45.81       52.92      5.83 o 
   2   4   6      145.15      161.54     12.09 o 
   4   4   6       91.23       98.92      9.23 o 
   6   4   6        0.81        4.07      4.19 o 
   8   4   6        4.94        3.84      4.54 o 
  -5   5   6        1.55        8.38      6.08 o 
  -3   5   6        7.53        8.99      6.08 o 
  -1   5   6        2.55        2.85      5.49 o 
   1   5   6        1.77        2.49      5.64 o 
   3   5   6        7.37       13.92      6.00 o 
 -16   0   7        8.62       16.71      8.15 o 
 -14   0   7        4.13        7.12      7.63 o 
 -12   0   7      194.03      213.54     15.99 o 
 -10   0   7       20.13       22.90      7.01 o 
  -8   0   7      118.28      124.72     10.01 o 
  -6   0   7       87.64       79.15      6.65 o 
  -4   0   7        2.13        0.16      1.22 o 
  -2   0   7       85.69       73.33      2.72 o 
   0   0   7       25.26       27.32      1.91 o 
   2   0   7      206.69      192.90      9.49 o 
   4   0   7        0.12       13.82      3.61 o 
   6   0   7      238.80      316.79     20.99 o 
   8   0   7        3.67        6.05      3.13 o 
  10   0   7       30.76       28.12      5.10 o 
  12   0   7       11.84        5.57      6.71 o 
  14   0   7        2.71        5.26      7.84 o 
 -15   1   7        4.78        4.79      6.91 o 
 -13   1   7        7.80        3.93      4.02 o 
 -11   1   7        2.36        2.05      3.10 o 
  -9   1   7       16.78       13.98      3.06 o 
  -7   1   7      308.91      331.66      8.57 o 
  -5   1   7     1072.02     1082.38     19.52 o 
  -3   1   7     1421.65     1514.36     19.22 o 
  -1   1   7     1114.08     1165.31     14.51 o 
   1   1   7      415.12      392.19      8.07 o 
   3   1   7      449.55      470.89     10.45 o 
   5   1   7       28.81       27.45      1.88 o 
   7   1   7       17.62       17.35      2.73 o 
   9   1   7      268.66      282.86      9.47 o 
  11   1   7      254.10      297.72     11.00 o 
  13   1   7      174.81      193.88     10.54 o 
 -14   2   7        0.49        0.59      9.49 o 
 -12   2   7        3.02        1.19      4.00 o 
 -10   2   7       59.29       58.86      5.15 o 
  -8   2   7      372.01      337.88     10.46 o 
  -6   2   7       44.26       44.19      4.14 o 
  -4   2   7       25.35       24.06      2.42 o 
  -2   2   7        7.46        7.88      1.68 o 
   0   2   7     1566.66     1578.16     46.02 o 
   2   2   7     3157.32     3235.36     68.40 o 
   4   2   7      198.65      196.65     12.97 o 
   6   2   7       32.61       32.51      3.94 o 
   8   2   7       38.68       41.38      4.90 o 
  10   2   7       23.13       23.06      3.54 o 
  12   2   7        4.76        2.20      3.82 o 
 -13   3   7        1.91        2.27      4.33 o 
 -11   3   7       45.20       43.32      5.47 o 
  -9   3   7       57.16       69.65      8.92 o 
  -7   3   7       16.70       10.64      3.64 o 
  -5   3   7       16.96       11.84      2.79 o 
  -3   3   7       26.81       27.64      3.05 o 
  -1   3   7        2.73        7.67      3.21 o 
   1   3   7      247.16      247.91     10.52 o 
   3   3   7       59.87       61.29      5.12 o 
   5   3   7       12.33       14.17      4.34 o 
   7   3   7       45.19       35.82      5.23 o 
   9   3   7       26.12       22.58      3.98 o 
  11   3   7        4.09        3.66      3.24 o 
 -10   4   7        6.66        9.34      4.61 o 
  -8   4   7       11.42       15.49      4.32 o 
  -6   4   7        4.18        4.59      3.00 o 
  -4   4   7       17.91       16.43      4.37 o 
  -2   4   7        6.75       10.88      3.72 o 
   0   4   7       14.11       12.44      4.36 o 
   2   4   7      144.84      147.02     10.92 o 
   4   4   7       52.56       50.05      6.95 o 
   6   4   7        2.09       -2.08      4.28 o 
   8   4   7        2.50        1.61      3.74 o 
  -3   5   7       27.64       43.54      8.02 o 
  -1   5   7        0.42       -4.17      5.24 o 
   1   5   7        0.60        0.95      5.80 o 
   3   5   7        0.18        0.92      5.78 o 
 -16   0   8        8.71        6.91      5.26 o 
 -14   0   8       67.77       59.63      9.49 o 
 -12   0   8      162.14      131.84     13.31 o 
 -10   0   8       21.32       15.27      6.19 o 
  -8   0   8       23.33       26.62      5.78 o 
  -6   0   8       64.68       55.12      2.73 o 
  -4   0   8       47.96       39.17      2.63 o 
  -2   0   8      101.13      106.73      3.38 o 
   0   0   8       29.36       31.04      2.13 o 
   2   0   8      314.81      329.36      8.54 o 
   4   0   8     1285.64     1452.38     27.23 o 
   6   0   8     2456.42     3082.09     31.64 o 
   8   0   8      142.76      178.06      8.74 o 
  10   0   8       10.21        9.80      6.60 o 
  12   0   8        6.05       15.78      8.15 o 
  14   0   8        6.09        6.40      7.94 o 
 -15   1   8        7.07        8.93      4.08 o 
 -13   1   8       25.78       24.41      5.25 o 
 -11   1   8        4.35       -0.08      3.82 o 
  -9   1   8       48.50       47.53      5.31 o 
  -7   1   8       17.40       17.26      1.92 o 
  -5   1   8      620.34      584.91     24.80 o 
  -3   1   8     2244.77     2533.99     29.01 o 
  -1   1   8     1945.97     2007.18     17.54 o 
   1   1   8      156.24      162.56      6.89 o 
   3   1   8       86.57       90.33      5.38 o 
   5   1   8       39.72       32.11      3.36 o 
   7   1   8        1.59       -0.68      2.39 o 
   9   1   8      108.52      105.05      9.15 o 
  11   1   8      161.47      172.68     12.55 o 
  13   1   8      118.83      119.74     10.29 o 
 -14   2   8        2.16       -0.25      4.75 o 
 -12   2   8        7.13        1.02      4.09 o 
 -10   2   8      174.38      166.59      8.04 o 
  -8   2   8      453.67      444.33     11.68 o 
  -6   2   8        0.56        0.21      1.80 o 
  -4   2   8       94.91       98.94      4.79 o 
  -2   2   8        2.44        1.65      1.71 o 
   0   2   8      407.77      427.65      7.74 o 
   2   2   8      945.55      990.43     16.13 o 
   4   2   8        8.11        7.13      2.67 o 
   6   2   8       34.75       33.23      3.84 o 
   8   2   8       52.52       50.05      5.50 o 
  10   2   8       24.19       22.62      3.97 o 
  12   2   8       36.35       40.09      5.29 o 
 -13   3   8        1.78        4.05      5.00 o 
 -11   3   8       27.18       29.14      4.40 o 
  -9   3   8       27.22       32.26      4.81 o 
  -7   3   8        9.94        3.72      3.91 o 
  -5   3   8       75.98       79.75      5.14 o 
  -3   3   8        0.70       -0.62      2.01 o 
  -1   3   8       57.99       56.76      5.41 o 
   1   3   8       63.91       56.77      5.41 o 
   3   3   8      101.92      111.80      6.56 o 
   5   3   8       27.82       27.44      4.04 o 
   7   3   8       17.94       22.08      4.46 o 
   9   3   8        9.34        7.64      3.73 o 
  11   3   8        0.84        0.43      2.84 o 
 -10   4   8       47.43       57.26      6.23 o 
  -8   4   8       11.67       11.73      4.24 o 
  -6   4   8        4.08        8.22      3.41 o 
  -4   4   8        0.13       -0.32      4.34 o 
  -2   4   8       25.69       27.76      5.10 o 
   0   4   8        1.61        3.15      4.22 o 
   2   4   8       39.38       51.92      7.46 o 
   4   4   8        2.66        1.12      4.38 o 
   6   4   8       19.13       15.39      5.11 o 
   8   4   8        5.09        2.45      3.65 o 
  -3   5   8       25.58       42.60     10.42 o 
  -1   5   8        6.98       11.24      8.36 o 
   1   5   8        0.09       -0.85      5.50 o 
 -16   0   9        9.25       27.13      7.63 o 
 -14   0   9       10.54        4.02      6.40 o 
 -12   0   9       19.94       20.63      7.94 o 
 -10   0   9       15.90       21.04      7.43 o 
  -8   0   9       21.33       22.59      6.09 o 
  -6   0   9       75.35       60.36      2.49 o 
  -4   0   9      163.48      169.09      4.22 o 
  -2   0   9      535.24      542.26      8.35 o 
   0   0   9       38.57       34.29      2.29 o 
   2   0   9       54.17       60.64      4.06 o 
   4   0   9      151.21      184.30     32.91 o 
   6   0   9       14.89       19.37      6.03 o 
   8   0   9      460.48      529.72     22.90 o 
  10   0   9        5.72        7.53      6.71 o 
  12   0   9        4.21       15.27      8.15 o 
  14   0   9        1.60        2.27      7.12 o 
 -15   1   9       17.68       18.66      4.85 o 
 -13   1   9       22.22       20.41      4.95 o 
 -11   1   9        9.28        5.31      3.59 o 
  -9   1   9       57.40       53.24      5.81 o 
  -7   1   9       90.83       91.75      4.08 o 
  -5   1   9      527.65      545.87      6.71 o 
  -3   1   9      221.85      234.03      4.42 o 
  -1   1   9      479.86      485.34      8.28 o 
   1   1   9       29.46       29.69      2.91 o 
   3   1   9      362.90      386.71      9.09 o 
   5   1   9      231.59      206.82     11.13 o 
   7   1   9        0.11       -0.41      2.60 o 
   9   1   9       20.14       19.65      4.39 o 
  11   1   9       20.97       30.45      6.17 o 
  13   1   9       85.28       71.50      8.78 o 
 -14   2   9        1.92       -3.58      8.20 o 
 -12   2   9       15.86       17.89      4.66 o 
 -10   2   9      185.71      199.22     10.61 o 
  -8   2   9      560.20      518.37     28.87 o 
  -6   2   9      491.72      485.07     10.14 o 
  -4   2   9      223.46      219.81      6.30 o 
  -2   2   9      194.12      185.72      5.40 o 
   0   2   9       15.54       16.74      2.97 o 
   2   2   9       51.11       48.44      4.40 o 
   4   2   9       20.08       18.55      3.19 o 
   6   2   9        0.47       -1.86      2.61 o 
   8   2   9       67.80       53.46      5.88 o 
  10   2   9       90.72       82.75      6.21 o 
  12   2   9       86.61       81.33      6.79 o 
 -13   3   9        1.02        2.88      3.92 o 
 -11   3   9        3.80        3.22      5.11 o 
  -9   3   9       27.11       23.36      5.30 o 
  -7   3   9        0.05        0.52      2.38 o 
  -5   3   9        0.72       -0.17      2.29 o 
  -3   3   9       13.92       11.23      2.52 o 
  -1   3   9       63.84       72.68      6.13 o 
   1   3   9      664.19      659.78     15.52 o 
   3   3   9     1406.06     1502.05     22.88 o 
   5   3   9       61.76       55.81      6.18 o 
   7   3   9        1.89        2.70      3.16 o 
   9   3   9        0.28        0.34      3.47 o 
  11   3   9        2.72        4.29      3.40 o 
  -8   4   9       31.49       41.97      4.71 o 
  -6   4   9        8.36        7.67      4.75 o 
  -4   4   9       34.10       41.34      5.90 o 
  -2   4   9        6.43       11.74      5.11 o 
   0   4   9        6.77        5.14      4.15 o 
   2   4   9       11.67       13.62      5.33 o 
   4   4   9        4.25        7.76      5.04 o 
   6   4   9        0.92       -1.43      4.37 o 
   8   4   9       22.61       29.86     13.15 o 
 -14   0  10        0.38        0.31      5.26 o 
 -12   0  10        0.76        2.17      5.67 o 
 -10   0  10        8.27        4.64      4.44 o 
  -8   0  10       17.87       23.73      5.57 o 
  -6   0  10        0.56       -0.80      1.18 o 
  -4   0  10     1202.28     1182.93     14.76 o 
  -2   0  10      820.65      898.02     11.63 o 
   0   0  10      749.74      718.41      9.87 o 
   2   0  10      298.09      299.91      9.04 o 
   4   0  10       13.32        7.44      3.15 o 
   6   0  10      370.36      415.73     18.88 o 
   8   0  10      107.61      119.15     12.28 o 
  10   0  10       52.38       57.25     10.11 o 
  12   0  10        8.30       13.31      7.32 o 
 -15   1  10        3.43        1.84      5.11 o 
 -13   1  10       40.03       32.28      5.79 o 
 -11   1  10       41.29       35.52      9.34 o 
  -9   1  10      264.78      282.01     11.60 o 
  -7   1  10       48.77       48.44      5.57 o 
  -5   1  10       95.94       95.83      3.61 o 
  -3   1  10       33.29       31.33      2.00 o 
  -1   1  10      272.95      329.51      6.86 o 
   1   1  10       30.09       20.67      2.36 o 
   3   1  10        0.58        4.20      2.11 o 
   5   1  10       97.04      101.03      5.52 o 
   7   1  10       73.28       69.14      5.80 o 
   9   1  10       49.95       51.37      5.06 o 
  11   1  10        8.98       12.71      5.20 o 
  13   1  10        3.18        8.09      5.65 o 
 -14   2  10        1.18       -0.09      7.79 o 
 -12   2  10        2.05        0.05      4.36 o 
 -10   2  10        4.76        8.34      4.63 o 
  -8   2  10      178.10      175.58      7.18 o 
  -6   2  10        9.33        5.25      2.42 o 
  -4   2  10      561.81      617.28     11.18 o 
  -2   2  10       20.66       18.72      2.36 o 
   0   2  10        7.67        6.41      2.83 o 
   2   2  10       51.38       50.77      4.35 o 
   4   2  10        5.71        3.09      2.69 o 
   6   2  10       30.82       30.64      4.25 o 
   8   2  10       49.96       37.88      5.57 o 
  10   2  10       42.47       37.65      4.74 o 
  12   2  10       83.97       90.36      8.86 o 
 -11   3  10       17.23       15.12      5.10 o 
  -9   3  10        1.01        1.98      2.71 o 
  -7   3  10        0.21       -1.28      2.52 o 
  -5   3  10        0.41        0.61      2.15 o 
  -3   3  10        0.92        1.08      3.11 o 
  -1   3  10       23.33       22.91      4.13 o 
   1   3  10      841.51      947.96     23.64 o 
   3   3  10       28.23       32.20      4.90 o 
   5   3  10       14.31       10.77      3.95 o 
   7   3  10        6.53        6.14      4.28 o 
   9   3  10        6.98        9.43      5.26 o 
  -8   4  10       26.25       33.42      4.66 o 
  -6   4  10        2.09       -1.32      3.17 o 
  -4   4  10       45.26       54.79      8.16 o 
  -2   4  10        5.95        4.47      4.81 o 
   0   4  10        9.81       10.21      4.19 o 
   2   4  10        5.29        8.21      4.74 o 
   4   4  10        4.94        5.42      4.49 o 
   6   4  10       15.93       17.28      6.32 o 
 -14   0  11        1.94        4.02      5.16 o 
 -12   0  11       22.67       23.31      6.40 o 
 -10   0  11        2.21       -2.27      4.44 o 
  -8   0  11       28.37       23.71      4.31 o 
  -6   0  11       10.77        4.95      2.70 o 
  -4   0  11      544.61      549.53      9.46 o 
  -2   0  11     2543.35     2725.16     25.02 o 
   0   0  11      594.95      637.75      9.75 o 
   2   0  11       28.24       29.47      3.49 o 
   4   0  11        2.71        2.68      3.01 o 
   6   0  11       17.07       15.89      6.09 o 
   8   0  11       43.15       35.69      8.56 o 
  10   0  11       10.40        6.71      6.81 o 
  12   0  11        0.26        1.55      7.22 o 
 -15   1  11        5.58        8.52      4.23 o 
 -13   1  11       38.58       39.77      5.99 o 
 -11   1  11       92.34       76.02      7.15 o 
  -9   1  11      406.05      416.54     13.51 o 
  -7   1  11      506.05      474.80      8.87 o 
  -5   1  11      116.41      120.46      4.04 o 
  -3   1  11        5.38        5.15      1.45 o 
  -1   1  11       65.98       63.70      2.61 o 
   1   1  11        4.33        3.48      1.86 o 
   3   1  11       26.43       21.90      3.51 o 
   5   1  11      342.36      326.99      9.82 o 
   7   1  11      240.59      227.59     10.46 o 
   9   1  11       84.64       76.44      7.47 o 
  11   1  11       21.13       15.91      6.76 o 
  13   1  11        1.84        3.85      7.22 o 
 -14   2  11        7.15        7.97      4.90 o 
 -12   2  11       18.25        7.92      4.19 o 
 -10   2  11       26.13       30.46      5.43 o 
  -8   2  11       20.87       17.43      2.92 o 
  -6   2  11      211.81      198.21     11.17 o 
  -4   2  11        7.08        5.21      2.71 o 
  -2   2  11        2.91        2.24      2.33 o 
   0   2  11        6.45        4.89      2.71 o 
   2   2  11      306.96      319.95     34.88 o 
   4   2  11      108.01      104.62      6.14 o 
   6   2  11        1.67       -2.12      2.78 o 
   8   2  11       21.85       19.35      4.56 o 
  10   2  11       13.65        9.46      3.82 o 
  12   2  11       67.32       66.27      8.35 o 
 -11   3  11       24.42       37.63      5.90 o 
  -9   3  11        5.81        5.14      2.85 o 
  -7   3  11        4.14        1.85      2.30 o 
  -5   3  11        1.93        0.67      3.26 o 
  -3   3  11        9.48        5.86      3.84 o 
  -1   3  11       37.63       34.65      4.91 o 
   1   3  11      271.13      259.25     10.21 o 
   3   3  11      276.66      265.46     10.27 o 
   5   3  11       31.25       25.72      4.53 o 
   7   3  11        0.40        1.76      3.91 o 
   9   3  11        4.77        9.65      5.16 o 
  -8   4  11       11.43       15.63      4.95 o 
  -6   4  11        4.13        2.75      4.52 o 
  -4   4  11        7.01        6.05      5.31 o 
  -2   4  11        5.57        4.63      5.24 o 
   0   4  11       39.85       31.62      5.10 o 
   2   4  11       38.42       38.85      7.22 o 
   4   4  11        0.93        6.43      5.13 o 
   6   4  11        2.53        1.20      4.79 o 
 -14   0  12        3.37        7.12      5.16 o 
 -12   0  12       20.91       26.82      6.29 o 
 -10   0  12        0.09       -0.14      4.13 o 
  -8   0  12       10.51       10.80      3.69 o 
  -6   0  12        7.45        4.62      3.87 o 
  -4   0  12       87.64       84.87      3.63 o 
  -2   0  12       61.15       69.02      4.25 o 
   0   0  12      771.70      759.18     11.26 o 
   2   0  12        9.04        5.85      2.73 o 
   4   0  12        1.33        4.15      3.24 o 
   6   0  12        0.33       -1.44      4.85 o 
   8   0  12        5.10        6.29      5.67 o 
  10   0  12        4.72        2.48      6.71 o 
  12   0  12        1.24        7.43      8.36 o 
 -13   1  12        6.50        3.95      3.91 o 
 -11   1  12       12.53       17.53      4.65 o 
  -9   1  12      204.97      229.35     10.52 o 
  -7   1  12      473.84      494.42     10.02 o 
  -5   1  12      232.82      248.49      8.36 o 
  -3   1  12       13.15       12.21      1.71 o 
  -1   1  12      198.63      205.87      5.33 o 
   1   1  12      153.09      140.60      5.13 o 
   3   1  12       21.33       22.94      3.03 o 
   5   1  12       91.57       90.23      5.79 o 
   7   1  12      301.05      308.69     14.08 o 
   9   1  12       35.47       27.96      5.62 o 
  11   1  12       27.04       29.32      6.59 o 
 -12   2  12        2.43        0.47      4.54 o 
 -10   2  12       21.10       19.11      7.43 o 
  -8   2  12        1.43       -2.30      2.98 o 
  -6   2  12       17.42       17.05      3.21 o 
  -4   2  12      137.01      130.89      5.46 o 
  -2   2  12        6.80        8.42      2.73 o 
   0   2  12       41.81       36.95      4.06 o 
   2   2  12      817.96      773.13     19.42 o 
   4   2  12      496.36      475.84     12.55 o 
   6   2  12       44.10       35.38      4.61 o 
   8   2  12        7.80        6.46      3.62 o 
  10   2  12        7.37       10.50      4.42 o 
 -11   3  12        1.53        1.02      6.34 o 
  -9   3  12        1.19        1.71      2.82 o 
  -7   3  12       18.46       20.80      5.20 o 
  -5   3  12      103.59      111.15      9.64 o 
  -3   3  12       51.82       45.59      5.60 o 
  -1   3  12        5.60        2.72      3.64 o 
   1   3  12       19.63       29.53      4.61 o 
   3   3  12       57.75       50.46      5.29 o 
   5   3  12        4.64        8.68      3.52 o 
   7   3  12        4.62        2.04      3.93 o 
   9   3  12        0.28        8.44      4.62 o 
  -8   4  12        2.56       26.69     16.97 o 
  -6   4  12        0.42       -2.37      4.40 o 
  -4   4  12        3.45       -1.06      4.74 o 
  -2   4  12        3.78        7.43      4.76 o 
   0   4  12        4.28        6.67      4.90 o 
   2   4  12      118.43      113.36      9.98 o 
   4   4  12       20.97       27.64      9.75 o 
 -14   0  13        2.72        9.39      5.05 o 
 -12   0  13        0.63        0.72      4.02 o 
 -10   0  13       17.79       12.35      6.24 o 
  -8   0  13      489.24      496.37     14.92 o 
  -6   0  13        3.66        5.67      3.28 o 
  -4   0  13       24.51       20.42      2.30 o 
  -2   0  13      164.28      163.07      5.29 o 
   0   0  13      171.90      195.60      7.93 o 
   2   0  13       14.49       19.01      3.61 o 
   4   0  13       50.47       42.39      5.25 o 
   6   0  13        0.00       -4.85      6.09 o 
   8   0  13       19.50       12.69      6.50 o 
  10   0  13       42.73       53.64     10.52 o 
  12   0  13        1.96        6.81      8.77 o 
 -13   1  13        8.07       10.29      5.10 o 
 -11   1  13        9.09       14.20      4.65 o 
  -9   1  13       53.33       51.16      4.94 o 
  -7   1  13      504.19      562.20     11.10 o 
  -5   1  13      140.78      149.83      4.56 o 
  -3   1  13       66.63       64.33      2.85 o 
  -1   1  13      278.03      283.05      6.33 o 
   1   1  13       48.36       42.91      3.60 o 
   3   1  13       14.32       12.60      3.01 o 
   5   1  13       20.82       17.51      3.60 o 
   7   1  13       15.69       18.37      4.51 o 
   9   1  13       50.85       46.19      6.39 o 
  11   1  13       25.45       21.68      6.52 o 
 -12   2  13       31.20       29.56      6.69 o 
 -10   2  13        4.51       -4.18      8.72 o 
  -8   2  13       15.05       16.69      4.28 o 
  -6   2  13        5.29        3.97      2.80 o 
  -4   2  13       24.77       21.44      3.71 o 
  -2   2  13       15.87       16.55      2.76 o 
   0   2  13       81.18       85.49      7.31 o 
   2   2  13      210.19      188.36     14.47 o 
   4   2  13      216.75      219.95      9.05 o 
   6   2  13        8.07        5.32      3.48 o 
   8   2  13       11.24        4.41      4.00 o 
  10   2  13        1.15       -1.02      4.08 o 
 -11   3  13        0.20        0.54      4.73 o 
  -9   3  13        0.04       -1.53      4.68 o 
  -7   3  13        2.54        1.06      4.11 o 
  -5   3  13       28.78       25.61      5.03 o 
  -3   3  13        4.80        4.23      3.72 o 
  -1   3  13        4.16        1.01      3.49 o 
   1   3  13       59.57       62.12      5.76 o 
   3   3  13        6.65       11.16      3.88 o 
   5   3  13        0.16       -1.41      3.61 o 
   7   3  13       10.35       14.23      4.61 o 
  -6   4  13        2.07        7.77      4.73 o 
  -4   4  13        3.54        2.24      5.60 o 
  -2   4  13        0.34       -1.27      4.19 o 
   0   4  13       74.48       88.92     12.79 o 
   2   4  13       71.24       78.48      9.23 o 
   4   4  13       22.80       21.88      6.37 o 
 -14   0  14       14.00       24.14      6.71 o 
 -12   0  14        0.32        5.05      5.67 o 
 -10   0  14       85.81       86.54      7.37 o 
  -8   0  14      660.06      741.58     18.48 o 
  -6   0  14      366.49      375.73     12.66 o 
  -4   0  14       60.35       54.74      3.49 o 
  -2   0  14        5.25        3.93      1.94 o 
   0   0  14        1.64        2.27      2.69 o 
   2   0  14        1.30        2.98      2.92 o 
   4   0  14        1.39       -0.62      3.36 o 
   6   0  14      121.14      116.88     12.28 o 
   8   0  14       42.05       44.46      9.49 o 
  10   0  14       51.10       44.56     10.32 o 
 -13   1  14        0.59        5.08      4.64 o 
 -11   1  14        1.35       -3.33      3.19 o 
  -9   1  14        6.60        6.48      2.98 o 
  -7   1  14       29.32       24.95      3.27 o 
  -5   1  14       17.07       16.71      2.43 o 
  -3   1  14      167.18      158.63      4.87 o 
  -1   1  14      165.25      168.28      5.16 o 
   1   1  14      159.10      146.30      5.63 o 
   3   1  14      273.54      277.55      9.16 o 
   5   1  14       14.43        8.89      3.60 o 
   7   1  14       45.26       38.35      5.63 o 
   9   1  14        3.06        5.92      4.34 o 
  11   1  14        1.93        0.67      6.55 o 
 -12   2  14       28.46       25.20      5.68 o 
 -10   2  14       36.35       43.98      6.04 o 
  -8   2  14        0.55       -3.54      3.19 o 
  -6   2  14       26.00       20.02      3.88 o 
  -4   2  14        3.17        1.21      2.94 o 
  -2   2  14       12.68       13.45      3.11 o 
   0   2  14       52.83       56.10      5.26 o 
   2   2  14       30.17       29.86      4.05 o 
   4   2  14      156.90      136.09      7.44 o 
   6   2  14      162.54      145.74      8.20 o 
   8   2  14       13.08        9.95      4.32 o 
  10   2  14       10.47        8.34      5.67 o 
  -9   3  14        0.57        2.85      5.80 o 
  -7   3  14        7.41       11.18      5.02 o 
  -5   3  14       30.94       26.40      5.10 o 
  -3   3  14      101.96       94.25      7.36 o 
  -1   3  14       23.18       23.28      5.18 o 
   1   3  14       19.94       23.57      4.36 o 
   3   3  14        4.60        8.18      3.54 o 
   5   3  14       12.10       13.91      3.79 o 
   7   3  14        6.90        7.55      4.77 o 
  -4   4  14        0.43       -6.08      5.73 o 
  -2   4  14        0.40       -1.04      4.29 o 
   0   4  14       19.10       21.48      6.12 o 
   2   4  14       44.48       48.88      5.82 o 
 -12   0  15       12.77       23.00      7.12 o 
 -10   0  15        0.94        4.98      3.72 o 
  -8   0  15      217.60      257.61     11.71 o 
  -6   0  15     1128.34     1206.45     23.22 o 
  -4   0  15        1.90       -3.95      3.17 o 
  -2   0  15       61.52       68.22      4.04 o 
   0   0  15      147.86      138.07     10.16 o 
   2   0  15       48.42       52.11      5.40 o 
   4   0  15        0.01        1.76      3.74 o 
   6   0  15       36.30       31.88      7.84 o 
   8   0  15        2.96        4.75      6.19 o 
  10   0  15       41.54       60.45     12.48 o 
 -13   1  15       10.79       11.99      3.77 o 
 -11   1  15        2.51        3.43      3.16 o 
  -9   1  15       28.30       25.18      3.97 o 
  -7   1  15       26.34       25.78      4.82 o 
  -5   1  15       27.70       22.55      3.43 o 
  -3   1  15       10.30       11.90      2.35 o 
  -1   1  15      239.92      232.39      7.46 o 
   1   1  15       73.56       63.39      4.07 o 
   3   1  15      371.95      354.52     10.56 o 
   5   1  15       72.76       72.62      5.85 o 
   7   1  15       10.56       13.01      4.83 o 
   9   1  15        0.19        1.80      4.51 o 
 -12   2  15        4.60       -0.58      4.35 o 
 -10   2  15        0.36        1.28      3.85 o 
  -8   2  15        0.31       -2.46      7.32 o 
  -6   2  15       19.72       18.12      3.46 o 
  -4   2  15       43.02       37.04      4.47 o 
  -2   2  15        0.18       -0.64      2.68 o 
   0   2  15       42.94       44.34      4.63 o 
   2   2  15        0.93        1.97      2.85 o 
   4   2  15       32.21       31.59      4.40 o 
   6   2  15       42.70       41.93      5.41 o 
   8   2  15       41.97       29.22      5.49 o 
  -9   3  15        2.36        0.74      6.27 o 
  -7   3  15        0.55       -0.45      3.68 o 
  -5   3  15       26.20       28.11      4.99 o 
  -3   3  15       12.58       10.79      3.72 o 
  -1   3  15       43.92       52.51      7.38 o 
   1   3  15       15.93       21.06      4.42 o 
   3   3  15        1.72        1.20      3.36 o 
   5   3  15       11.87       11.65      3.95 o 
   7   3  15       12.11       10.37      5.83 o 
  -2   4  15        0.35        0.60      4.11 o 
   0   4  15        0.04        4.11      4.33 o 
 -12   0  16        0.26        8.25      5.16 o 
 -10   0  16        0.35        0.12      6.34 o 
  -8   0  16      553.39      621.88     17.89 o 
  -6   0  16      134.85      136.38      8.41 o 
  -4   0  16       12.90       15.58      4.26 o 
  -2   0  16        3.57        1.26      3.87 o 
   0   0  16       19.35       20.09      3.86 o 
   2   0  16       92.05       92.85      7.21 o 
   4   0  16      111.37      117.23      9.12 o 
   6   0  16       49.48       45.80     10.11 o 
   8   0  16       35.11       33.22      9.39 o 
  10   0  16       61.64       67.16     12.59 o 
 -11   1  16        5.16       13.80      3.65 o 
  -9   1  16       30.38       30.13      4.38 o 
  -7   1  16       21.32       24.34      4.04 o 
  -5   1  16       30.28       24.32      3.93 o 
  -3   1  16       38.73       39.64      3.36 o 
  -1   1  16       59.95       56.33      3.44 o 
   1   1  16       65.12       63.17      4.30 o 
   3   1  16      340.09      354.94     10.91 o 
   5   1  16      263.05      271.35     15.48 o 
   7   1  16        5.26        3.77      4.68 o 
   9   1  16        7.75       10.94      8.20 o 
 -10   2  16        6.46        7.69      4.63 o 
  -8   2  16        0.91       -4.32      6.45 o 
  -6   2  16        0.90        2.04      4.27 o 
  -4   2  16       32.25       22.85      3.92 o 
  -2   2  16       76.19       68.27      5.33 o 
   0   2  16       62.59       54.29      5.02 o 
   2   2  16        7.05        4.31      2.96 o 
   4   2  16       11.12       14.69      3.70 o 
   6   2  16       11.76       11.49      4.11 o 
   8   2  16        3.14        3.57      4.65 o 
  -7   3  16        0.17       -7.12      6.03 o 
  -5   3  16        3.79        6.66      3.98 o 
  -3   3  16        7.90        9.94      3.67 o 
  -1   3  16       11.83       17.52      4.94 o 
   1   3  16        2.54        3.94      3.91 o 
   3   3  16        0.18        1.49      3.34 o 
   5   3  16        4.71        2.18      3.44 o 
 -12   0  17       11.17       24.76      7.01 o 
 -10   0  17        0.15        2.41      4.26 o 
  -8   0  17        2.52        9.95      4.54 o 
  -6   0  17       39.43       34.72      5.47 o 
  -4   0  17        4.62       -3.61      5.57 o 
  -2   0  17       14.36       11.66      3.19 o 
   0   0  17       16.20       17.39      5.78 o 
   2   0  17       65.74       63.90      6.79 o 
   4   0  17        2.89        6.11      4.88 o 
   6   0  17       25.28       21.35      8.97 o 
   8   0  17       12.30       14.44      8.67 o 
 -11   1  17        1.96        9.87      3.79 o 
  -9   1  17       54.58       68.75      5.81 o 
  -7   1  17      135.35      157.00     10.96 o 
  -5   1  17        3.41        5.12      3.32 o 
  -3   1  17       26.34       23.58      2.95 o 
  -1   1  17       20.00       22.34      3.03 o 
   1   1  17        2.55        2.50      2.59 o 
   3   1  17       96.13       87.87      6.08 o 
   5   1  17      161.20      164.69     16.67 o 
   7   1  17        1.64       -4.52      4.39 o 
 -10   2  17        2.71        3.12      6.15 o 
  -8   2  17        1.37        2.32      5.52 o 
  -6   2  17       10.51       10.51      5.18 o 
  -4   2  17       17.49       13.04      3.95 o 
  -2   2  17       32.52       30.24      4.41 o 
   0   2  17      134.02      125.97      7.09 o 
   2   2  17       13.75        9.48      3.55 o 
   4   2  17        8.17        9.08      3.49 o 
   6   2  17        0.26        4.85      3.79 o 
  -7   3  17        1.28       -2.54      6.37 o 
  -5   3  17        0.14       -0.65      3.69 o 
  -3   3  17        0.03        1.80      3.68 o 
  -1   3  17       16.18       21.01      5.65 o 
   1   3  17        0.45        3.28      4.10 o 
   3   3  17        0.21        1.16      3.78 o 
 -10   0  18        0.11        7.84      6.19 o 
  -8   0  18       26.75       40.20      6.00 o 
  -6   0  18       19.04       15.89      8.15 o 
  -4   0  18       26.57       29.30      8.25 o 
  -2   0  18        2.47        5.04      3.82 o 
   0   0  18        0.28       -1.99      3.87 o 
   2   0  18       33.52       37.82      5.94 o 
   4   0  18      311.88      329.04     15.51 o 
   6   0  18      105.76       98.41     13.31 o 
   8   0  18        0.29        9.59      7.53 o 
 -11   1  18        0.33        6.74      8.82 o 
  -9   1  18       11.02       16.47      5.89 o 
  -7   1  18      248.37      300.32     34.51 o 
  -5   1  18       99.86      102.32      6.98 o 
  -3   1  18       23.23       17.56      2.84 o 
  -1   1  18       48.95       46.48      4.40 o 
   1   1  18       11.58       11.51      3.12 o 
   3   1  18        6.80        5.67      3.22 o 
   5   1  18        4.96       11.08      4.53 o 
   7   1  18        3.94       -1.73      4.10 o 
  -8   2  18        6.52        7.77      6.62 o 
  -6   2  18        1.43        5.09      5.76 o 
  -4   2  18       11.62        7.26      4.03 o 
  -2   2  18      101.00      109.20      6.73 o 
   0   2  18       25.73       21.15      4.51 o 
   2   2  18        3.32        5.58      3.39 o 
   4   2  18        0.97        1.00      3.28 o 
   6   2  18        7.52        5.30      3.54 o 
  -5   3  18        0.14        3.13      3.72 o 
  -3   3  18        2.69       -0.58      5.04 o 
  -1   3  18        0.57        5.25      4.56 o 
   1   3  18        2.63        0.74      4.23 o 
 -10   0  19        0.02       17.33      7.32 o 
  -8   0  19       31.70       30.70      5.94 o 
  -4   0  19        4.29       -0.31      6.40 o 
  -2   0  19        9.49        7.63      6.60 o 
   0   0  19        0.02        2.30      7.12 o 
   2   0  19      131.21      145.51     10.43 o 
   4   0  19      571.33      640.31     21.71 o 
   6   0  19       22.08       33.53      9.80 o 
  -9   1  19       24.43       28.16      6.75 o 
  -7   1  19       53.55       60.05      7.64 o 
  -5   1  19       45.96       47.70      5.43 o 
  -3   1  19       22.90       17.80      4.84 o 
  -1   1  19        7.14        4.09      2.63 o 
   1   1  19        1.47        1.94      2.72 o 
   3   1  19       29.07       32.76      4.87 o 
   5   1  19        0.65       -1.83      3.79 o 
  -8   2  19       12.57       15.93      6.47 o 
  -6   2  19        9.36        9.98      6.21 o 
  -4   2  19        3.66        4.32      5.77 o 
  -2   2  19       12.97       16.03      3.72 o 
   0   2  19       15.74       14.44      4.39 o 
   2   2  19       26.72       24.64      4.16 o 
   4   2  19        3.34        5.65      3.89 o 
  -8   0  20        2.74        9.70      7.22 o 
  -6   0  20       13.92       11.04      7.53 o 
  -4   0  20        0.49        0.10      6.19 o 
  -2   0  20        0.55       -0.10      6.91 o 
   0   0  20       11.69       12.41      4.73 o 
   2   0  20        2.72       10.20      5.72 o 
   4   0  20      121.51      141.75     13.51 o 
  -9   1  20        0.24        4.36      5.50 o 
  -7   1  20       28.35       40.62      6.73 o 
  -5   1  20       18.98       16.61      9.28 o 
  -3   1  20       58.11       54.76      7.29 o 
  -1   1  20       10.30       10.76      3.22 o 
   1   1  20        1.42        3.73      2.88 o 
   3   1  20       39.47       39.33      6.00 o 
   5   1  20       15.66       22.08      5.43 o 
  -6   2  20       33.21       43.37      7.64 o 
  -4   2  20        0.31        2.41      5.28 o 
  -2   2  20       10.64       11.77      4.03 o 
   0   2  20        1.14        0.87      7.58 o 
   2   2  20        0.70        0.04      6.19 o 
  -8   0  21        0.12       -2.79      7.84 o 
  -6   0  21        0.81        0.31      5.98 o 
  -4   0  21       41.74       36.31      9.08 o 
  -2   0  21       34.58       23.31      8.25 o 
   0   0  21        0.74        4.16      4.55 o 
   2   0  21        2.94        3.66      5.42 o 
   4   0  21       15.97       18.98      8.56 o 
  -7   1  21        5.89       -2.99      8.56 o 
  -5   1  21        9.58        7.01      7.53 o 
  -3   1  21        4.00        3.01      5.23 o 
  -1   1  21       10.27        7.36      5.68 o 
   1   1  21        2.11        5.55      3.72 o 
   3   1  21       16.89       15.26      4.23 o 
  -2   2  21        3.78        2.10      4.38 o 
  -6   0  22        0.30        4.23      7.22 o 
  -4   0  22        6.67        9.28      7.32 o 
  -2   0  22       15.32       17.54      8.36 o 
   0   0  22        4.62        2.68      7.43 o 
  -3   1  22        0.81        2.34      5.76 o 
  -1   1  22        2.26        1.99      7.79 o 
                                                 
